# Supplementary material for: Genome-wide association studies reveal novel loci associated with pyrethroid and organophosphate resistance in Anopheles gambiae and Anopheles coluzzii
Source: Nat Commun. 2023 Aug 16;14:4946. doi: 10.1038/s41467-023-40693-0 (PMC10432508; doi:10.1038/s41467-023-40693-0)
Supplement: Supplementary file 7 — Supplementary Data 3 [file 41467_2023_40693_MOESM7_ESM.xlsx]

## Sheet: Supplementary_Data_S7
# Start and end points of CNV alleles
Chrom	Region	Allele	Start	End
2R	Ace1	Ace1_Dup1	3436926	3639836
2R	Ace1	Ace1_Dup2	3447950	3518900
2R	Ace1	Ace1_Del1	3501850	3599050
2R	Ace1	Ace1_Del2	3539300	3573750
2R	Ace1	Ace1_Del3	3535850	3619000
2R	Ace1	Ace1_Del4	3512200	3616290
2R	Cyp6aa/Cyp6p	Cyp6aap_Dup1a	28480189	28483475
2R	Cyp6aa/Cyp6p	Cyp6aap_Dup1b	28480193	28483675
2R	Cyp6aa/Cyp6p	Cyp6aap_Dup2	28493547	28497279
2R	Cyp6aa/Cyp6p	Cyp6aap_Dup3	28479407	28483372
2R	Cyp6aa/Cyp6p	Cyp6aap_Dup4	28478925	28483069
2R	Cyp6aa/Cyp6p	Cyp6aap_Dup5	28480372	28484518
2R	Cyp6aa/Cyp6p	Cyp6aap_Dup6	28478272	28484157
2R	Cyp6aa/Cyp6p	Cyp6aap_Dup7	28478057	28486036
2R	Cyp6aa/Cyp6p	Cyp6aap_Dup8	28475996	28485005
2R	Cyp6aa/Cyp6p	Cyp6aap_Dup9	28479181	28491431
2R	Cyp6aa/Cyp6p	Cyp6aap_Dup10	28477889	28491215
2R	Cyp6aa/Cyp6p	Cyp6aap_Dup11	28487546	28518123
2R	Cyp6aa/Cyp6p	Cyp6aap_Dup12	28474576	28520016
2R	Cyp6aa/Cyp6p	Cyp6aap_Dup13	28472728	28522671
2R	Cyp6aa/Cyp6p	Cyp6aap_Dup14	28473874	28563596
2R	Cyp6aa/Cyp6p	Cyp6aap_Dup15	28465673	28555300
2R	Cyp6aa/Cyp6p	Cyp6aap_Dup16	28480547	28483236
2R	Cyp6aa/Cyp6p	Cyp6aap_Dup17	28477540	28485380
2R	Cyp6aa/Cyp6p	Cyp6aap_Dup18	28479548	28494597
2R	Cyp6aa/Cyp6p	Cyp6aap_Dup19	28475490	28556726
2R	Cyp6aa/Cyp6p	Cyp6aap_Dup20	28473600	28795255
2R	Cyp6aa/Cyp6p	Cyp6aap_Dup21	28475128	28483473
2R	Cyp6aa/Cyp6p	Cyp6aap_Dup22	28477220	28484338
2R	Cyp6aa/Cyp6p	Cyp6aap_Dup23	?	28497740
2R	Cyp6aa/Cyp6p	Cyp6aap_Dup24	28480585	28483442
2R	Cyp6aa/Cyp6p	Cyp6aap_Dup25	28480335	28483384
2R	Cyp6aa/Cyp6p	Cyp6aap_Dup26	28480166	28483253
2R	Cyp6aa/Cyp6p	Cyp6aap_Dup27	28496700	28499200
2R	Cyp6aa/Cyp6p	Cyp6aap_Dup28	28477710	28496953
2R	Cyp6aa/Cyp6p	Cyp6aap_Dup29	28494017	28496505
2R	Cyp6aa/Cyp6p	Cyp6aap_Dup30	28478987	28485033
3R	Cyp6m/Cyp6z	Cyp6mz_Dupm1	6927942	6930500
3R	Cyp6m/Cyp6z	Cyp6mz_Dupm2	6933100	6935200
3R	Cyp6m/Cyp6z	Cyp6mz_Dupm3	6929600	6932800
3R	Cyp6m/Cyp6z	Cyp6mz_Dupm4	6929933	6936902
3R	Cyp6m/Cyp6z	Cyp6mz_Dupm5	6933972	6938659
3R	Cyp6m/Cyp6z	Cyp6mz_Dupz1	6968962	6979681
3R	Cyp6m/Cyp6z	Cyp6mz_Dupz2	6975100	6977514
3R	Cyp6m/Cyp6z	Cyp6mz_Dupz3	6971484	6978100
3R	Cyp6m/Cyp6z	Cyp6mz_Dupz4	6972775	6977699
3R	Cyp6m/Cyp6z	Cyp6mz_Dupz5	6969800	6976000
3R	Cyp6m/Cyp6z	Cyp6mz_Dupmz1	?	6982700
3R	Gstu/Gste	Gstue_Dup1	28596818	28598850
3R	Gstu/Gste	Gstue_Dup2	28596390	28598923
3R	Gstu/Gste	Gstue_Dup3	28590597	28593254
3R	Gstu/Gste	Gstue_Dup4	28595162	28599081
3R	Gstu/Gste	Gstue_Dup5	28593122	28598971
3R	Gstu/Gste	Gstue_Dup6	28596241	28602177
3R	Gstu/Gste	Gstue_Dup7	28597504	28604250
3R	Gstu/Gste	Gstue_Dup8	28594797	28602349
3R	Gstu/Gste	Gstue_Dup9	28591140	28601188
3R	Gstu/Gste	Gstue_Dup10	28593642	28603786
3R	Gstu/Gste	Gstue_Dup11	28581256	28604994
3R	Gstu/Gste	Gstue_Dup12	28597030	28600292
3R	Gstu/Gste	Gstue_Dup13	28597181	28599200
3R	Gstu/Gste	Gstue_Dup14	28599926	28607500
3R	Gstu/Gste	Gstue_Dup15	28596252	28598948
3R	Gstu/Gste	Gstue_Dup16	28597383	28603517
X	Cyp9k1	Cyp9k1_Dup1	15242505	15244812
X	Cyp9k1	Cyp9k1_Dup2	15238400	15241082
X	Cyp9k1	Cyp9k1_Dup3	15240300	15243860
X	Cyp9k1	Cyp9k1_Dup4	15240608	15244503
X	Cyp9k1	Cyp9k1_Dup5	15238911	15244175
X	Cyp9k1	Cyp9k1_Dup6	15236449	15243646
X	Cyp9k1	Cyp9k1_Dup7	15238000	15246300
X	Cyp9k1	Cyp9k1_Dup8	15239276	15247645
X	Cyp9k1	Cyp9k1_Dup9	15239184	15249314
X	Cyp9k1	Cyp9k1_Dup10	15234989	15245128
X	Cyp9k1	Cyp9k1_Dup11	15236922	15247159
X	Cyp9k1	Cyp9k1_Dup12	15234434	15244702
X	Cyp9k1	Cyp9k1_Dup13	15240067	15250575
X	Cyp9k1	Cyp9k1_Dup14	15233807	15244936
X	Cyp9k1	Cyp9k1_Dup15	15233807	15246640
X	Cyp9k1	Cyp9k1_Dup16	15222700	15244755
X	Cyp9k1	Cyp9k1_Dup17	15237138	15243975
X	Cyp9k1	Cyp9k1_Dup18	15236100	15243915
X	Cyp9k1	Cyp9k1_Dup19	15238878	15251503
X	Cyp9k1	Cyp9k1_Dup20	15237397	15243514
X	Cyp9k1	Cyp9k1_Dup21	15237482	15250699
X	Cyp9k1	Cyp9k1_Dup22	15240680	15250670
X	Cyp9k1	Cyp9k1_Dup23	15241929	15248352
X	Cyp9k1	Cyp9k1_Dup24	15238550	15255100
X	Cyp9k1	Cyp9k1_Dup25	15223500	15246650
X	Cyp9k1	Cyp9k1_Dup26	15222700	15248050
X	Cyp9k1	Cyp9k1_Dup27	15237566	15248650
X	Cyp9k1	Cyp9k1_Dup28	?	15246640
